# Supplementary material for: The Distribution Characteristics of Aerosol Bacteria in Different Types of Pig Houses
Source: Animals (Basel). 2022 Jun 14;12(12):1540. doi: 10.3390/ani12121540 (PMC9219456; doi:10.3390/ani12121540)
Supplement: Supplementary file 1 [file animals-12-01540-s001.zip]

Archive with 1 entries (1 files):
- animals-1733972-supplementary.pdf
